# Supplementary material for: Novel Genetic Loci from Triticum timopheevii Associated with Gluten Content Revealed by GWAS in Wheat Breeding Lines
Source: Int J Mol Sci. 2023 Aug 27;24(17):13304. doi: 10.3390/ijms241713304 (PMC10487702; doi:10.3390/ijms241713304)
Supplement: Supplementary file 1 [file ijms-24-13304-s001.zip]

Archive with 6 entries (6 files):
- Figure S1.pdf
- Figure S2.pdf
- Figure S3.pdf
- Figure S4.pdf
- Figure S5.pdf
- Supplementary tables.xlsx
