# Supplementary material for: Novel Genetic Loci from Triticum timopheevii Associated with Gluten Content Revealed by GWAS in Wheat Breeding Lines
Source: Int J Mol Sci. 2023 Aug 27;24(17):13304. doi: 10.3390/ijms241713304 (PMC10487702; doi:10.3390/ijms241713304)
Supplement: Supplementary file 1 [file ijms-24-13304-s001.zip › Supplementary tables.xlsx]

## Sheet: Table S1
Table S1. List of wheat genotypes, GC and chromosomal localization of alien genetic material
	Varieties	GC-2018 (%)	GC-2019 (%)	BLUEs	Cross combination	Chromosome introgression
1	Kuibyshevskaya-2	27.54	24.1	25.82
2	Lutescens-840	24.875	21.3	23.0875
3	Tulaikovskaya-belozernaya	27.97	22.2	25.085
4	Tulaikovskaya-stepnaya	25.25	23.8	24.525
5	Tulaikovskaya-zolotistaya	37.98	32	34.99		7D
6	Tulaikovskaya-1	28.725	24.9	26.8125
7	Tulaikovskaya-10	30.535	28.8	29.6675		6D
8	Kinelskaya-40	28.125	25	26.5625
9	Kinelskaya-60	36.52	28.6	32.56		1B
10	Volgouralskaya	27.88	24	25.94		7D
11	Lutescens-80	27.085	24.2	25.6425
12	Lutescens-85	26.475	22.8	24.6375
13	Lutescens-148	31.1	27.1	29.1
14	Altaiskii-prostor	31.505	30.3	30.9025
15	Altaiskaya-92	31.62	27.4	29.51
16	Altaiskaya-99	26.53	24	25.265
17	Altaiskaya-100	28.915	26.1	27.5075
18	Altaiskaya-325	33.225	29.8	31.5125
19	Altaiskaya-530	27.98	27.3	27.64
20	Erythrospermum-72	28.915	25.2	27.0575
21	Sibirskaya-12	32.45	30.3	31.375
22	Novosibirskaya-15	33.06	32.4	32.73
23	Novosibirskaya-18	28	30	29
24	Novosibirskaya-20	33.485	30.2	31.8425
25	Novosibirskaya-22	35.12	31	33.06
26	Novosibirskaya-29	27.745	24.6	26.1725
27	Novosibirskaya-67	27.995	27	27.4975
28	Novosibirskaya-81	31.625	28.9	30.2625
29	Novosibirskaya-89	29.915	28.4	29.1575
30	Novosibirskaya-91	33.605	29.8	31.7025
31	Lutescens-25	30.165	29.6	29.8825
32	Samsar	37.68	32.8	35.24		6D
33	Obskaya-14	28.81	26.6	27.705		6D
34	Kantegirskaya-89	31.315	28.7	30.0075
35	Aleksandrina	33.515	23.8	28.6575
36	Udacha	26.235	29.6	27.9175
37	Polyushko	31.72	29.9	30.81
38	Baganskaya-93	28.475	27.4	27.9375
39	Sirena	29.715	26.7	28.2075
40	Krasa-2	28	27.1	27.55
41	Tuba	33.375	29.3	31.3375
42	Krasnoyarskaya-90	28.645	27.8	28.2225
43	Vesnyanka-8	32.26	31.9	32.08
44	Albidum-73	29.615	27.6	28.6075
45	Rybinskaya-127	30.565	30.8	30.6825
46	Kazachka	28.205	27.5	27.8525
47	Angarida	26.41	26.5	26.455
48	Mana-2	31.065	27.6	29.3325
49	Tuleevskaya	30.94	27.2	29.07
50	Izida	27.84	28	27.92
51	Mariya	30.65	28.9	29.775
52	AN-34	27.705	27.2	27.4525
53	Mariinka	32.065	28	30.0325
54	Salimovka	35.3533	31.1	33.2267
55	Kiiskaya	27.985	27.5	27.7425
56	Nostalgiya	28.145	27.9	28.0225
57	Aleshina	32.765	29.3	31.0325
58	Darnitsa	29.68	26.6	28.14
59	Serebrina	30.62	25.7	28.16
60	Rechka	28.475	27.5	27.9875
61	Latona	28.71	24	26.355
62	Provintsiya	34.37	30.9	32.635
63	Bel	31.7267	27.5	29.6133
64	Ustya	32.415	30.3	31.3575
65	Chernyava-13	32.29	25.9	29.095
66	Zlatozara	31.54	29.4	30.47
67	Tyumenskaya-99	30.18	30.2	30.19
68	Ikar	30.995	28.4	29.6975
69	Skent-1	31.61	26.8	29.205
70	Ilinskaya	31.01	25.4	28.205
71	Turinskaya	24.365	24.2	24.2825
72	Surenta-1	34.7	28.9	31.8
73	Surenta-4	29.32	27	28.16
74	Surenta-5	27.125	25.9	26.5125
75	Surenta-6	29.22	25.6	27.41
76	Surenta-7	29.385	26	27.6925
77	Dias-2	31.065	27.4	29.2325
78	Katyusha	33.305	28.7	31.0025
79	Tarskaya-6	32.765	29.4	31.0825
80	Sonata	29.325	26	27.6625
81	Strada-Sibiri	30.6933	24	27.3467
82	Otrada-Sibiri	27.255	25.7	26.4775
83	Tertsiya	25.895	22.7	24.2975		1B
84	Priirtyshskaya-86	23.985	21.7	22.8425
85	Rosinka-2	27.985	26.4	27.1925
86	Omskaya-20	27.745	22.8	25.2725
87	Omskaya-23	25.01	21.6	23.305
88	Omskaya-24	26.475	24	25.2375
89	Omskaya-26	26.14	26.3	26.22
90	Omskaya-28	26.685	25.1	25.8925
91	Omskaya-29	29.375	24.3	26.8375
92	Omskaya-32	29.25	25.6	27.425
93	Omskaya-33	27.865	25.7	26.7825
94	Omskaya-34	35.005	29.4	32.2025
95	Omskaya-36	30.98	27.2	29.09
96	Obskaya-2	31.6667	28.6667	30.1667		6D
97	Tulun-15	31.6667	27	29.3333
98	Saratovskaya-29	31	31.6667	31.3333
99	Skala	28.63	33	30.815
100	Irtyshanka-10	31.96	34.6667	33.3133
101	Tselinnaya-20	29.28	34	31.64
102	Belorusskaya-80	33.3333	30.58	31.955
103	Rassvet	37	36.02	36.51
104	IL-744	35.3933	35.3333	35.3633	Saratovskaya С29/T.timopheevii	1A, 2A, 2B, 2D, 5A, 5B, 5D, 6B
105	IL-760	43.0333	35	39.0166		2B, 3B, 5A, 5BL, 6B, 6D
106	IL-811	37.1433	34.6667	35.905		2A, 2B, 3A, 4B, 5BL
107	IL-832	38.4633	37.6667	38.065		1A, 2A, 2D, 3B, 5A, 5BL, 5D, 6B
108	IL-837	38.82	41.3333	40.0767		1A, 2A, 5A, 5BL, 6B
109	IL-141	32.0067	38	35.0033	Skala/T. timopheevii	1A, 2B, 6B
110	IL-157	30.0667	35	32.5333		1A, 2A, 2B, 6B
111	IL-175	32.1567	37.6667	34.9117		1A, 2A, 2D, 5A, 5BL, 6B, 7A
112	IL-178	33.94	37.3333	35.6367		1A, 2A, 5A, 5BL
113	IL-184	32.1633	37.3333	34.7483		1A, 1B, 2A, 2B, 3B, 5A, 5BL
114	IL-10	28.56	35	31.78	Irtyshanka-10 /T. timopheevii	1B, 2A, 2B, 3B, 5BL, 6B
115	IL-28	30.3667	33.6667	32.0167		2A, 5BL, 6B
116	IL-38	33.8033	39	36.4017		1B, 2A, 2B, 3A, 5BL, 6B
117	IL-67	37.9	39	38.45		2A, 3B, 5A, 6B
118	IL-94	30.05	35.3333	32.6917		1B, 2A, 3A, 5BL, 6B
119	IL-140	33.27	36.6667	34.9683		1B, 2A, 6B
120	IL-191	30.71	34.6667	32.6883	Tselinnaya-20/T. timopeevii	2A, 2B, 5A, 5BL, 6B
121	IL-199	37.0867	40.3333	38.71		2A, 4B, 5A, 5B
122	IL-206	30.1433	33.6667	31.905		1A, 2B, 6B, 6D, 7D
123	IL-676	33.67	37.6667	35.6683	Novosibirskaya 67/T. timopheevii	1A, 2A, 5B, 6B
124	IL-728	30.0867	30.6667	30.3767		1A, 5BL, 6D, 7A
125	IL-732	30.9633	39	34.9817		1B, 2A, 2B, 5BL, 6D, 7A
126	IL-183/2-2	26.12	33	29.56	Chinese Spring/T. durum	1A, 2A, 3A, 3B, 5BL, 7B
127	IL-190/4-1	29.6	38	33.8	T. durum/Chinese spring	1A, 1B, 2A, 3A, 3B, 5BL, 6B, 7A, 7B
128	IL-190/5-3	34.2667	33	33.6333		1A, 2A, 3B, 5A, 5BL, 6B, 7A
129	IL-190/6-1	30.92	38	34.46		1A, 2A, 3B, 5A, 5B, 6B, 7A, 7B
130	IL-191/3-3	30.07	35	32.535		1A, 1B, 2A, 3B, 5BL, 6B, 7A, 7B
131	IL-195-3	34.5733	39	36.7867		1A, 1B, 2A, 2B, 3A, 3B, 5B, 6B, 7A, 7B
132	IL-206-2	35.13	42	38.565	Pitic S62/T. dicoccum	1A, 1B, 2B, 3B, 5A, 6A, 6B, 7A
133	IL-29	32.04	33.855	32.96	Rassvet /T. dicoccoides	1ВL, 2B, 3В, 5В, 6A
134	T. timopheevii	29.2633	33.6667	31.465
135	T. kiharae	44.6333	43.6667	44.15
136	T. dicoccum	31.48	38	34.74
137	T. dicoccoides	34.3	37.5	35.9

## Sheet: Table S2
Table S2. Gluten content (%) in different groups of varieties (descriptive statistics)
	2018						2019						BLUEs
	Mean	Median	Minimum	Maximum	Std.Dev.	St. err. of mean	Mean	Median	Minimum	Maximum	Std.Dev.	St. err. of mean	Mean	Median	Minimum	Maximum	Std.Dev.	St. err. of mean
All varieties	30.8672	30.65	23.985	44.6333	3.50296	0.300376	29.786	28.7	21.3	43.6667	4.91675	0.420066	30.2882	29.6975	22.8425	44.15	3.82556	0.326839
Cultivars	30.0298	29.715	23.985	37.98	2.84223	0.280054	27.4273	27.4	21.3	34.6667	2.79949	0.275842	28.7286	28.6075	22.8425	35.24	2.57541	0.253763
Introgression lines	33.0839	32.16	26.12	43.0333	3.63683	0.663992	36.5285	37	30.6667	42	2.66235	0.486076	34.8062	34.94	29.56	40.0767	2.66551	0.486653
Wild species	35.1256	31.48	29.2633	44.6333	8.30824	4.79676	37.8083	36.95	33.6667	43.6667	4.28765	2.14383	36.5637	35.32	31.465	44.15	5.39491	2.69745

## Sheet: Table S3
Table S3. Analysis of variance for GC in the 137 spring wheat genotypes
	Df	SS	MS	F-value	p-value
Genotype	136	11948.4	88.5068	84.3768	5.55112e-16
Environment	1	243.688	243.688	232.316	0.000304117
Genotype × Environment	136	2762.84	20.4655	19.5105	0.0001
Error	544	570.627	1.04895

## Sheet: Table S4
Table S4. PCR primers used for identification of HMW-GS
Locus	Primer name	HMW glutenin subunits	Expected fragment size, bp	Tm °C	Source
Glu-A1	a/b	Ax0	920	65	[46]
	UMN19F/ UMN19R	Ax1 or Ax0	362	60	[45]
		Ax2*	344
Glu-B1	BxFp†	Bx6	I. One band, 860	58	[47]
			II. Five bands, 420-640
			III. Four bands, 200-290
		Bx7	I. One band, 860
			II. Four bands, 440-620
			III. Two bands, 230-280
		Bx7*	I. One band, 860
			II. Four bands, 420-600
			III. Two bands, 200-270
	ZSBy8F5/By8R5	By8	527	64	[48]
	ZSBy9aF1/R3	By9	662/707	59	[48]
	ZSBy9F7/R6	By9	2 bands	62	[48]
		By8, By8*, By15, By18	3 bands
		By16, By20, By0	No band
	ZSBy9F2/R2	By16	3 bands (280, 350, 400)	62	[48]
		By20	No band
		By8,By8*,By9,By15,By18	2 bands (280, 350)
		By18/By26	1 band (280)
Glu-D1	UMN25F/ UMN25R	Dx2	299	60	[45]
		Dx5	281
	UMN26F/ UMN26R	Dy10	397	60	[45]
		Dy12	415
† The BxFp primers produce 3 groups of bands: I (one band, 800–900 bp), II (two to four bands,
400–600 bp) and III (two bands, 200–300 bp).

## Sheet: Table S5
Table S5. Allelic composition of HMW-GS in a collection of wheat varieties, introgression lines and wheat relatives
Varieties	Glu A1	Glu B1	Glu D1
Kuibyshevskaya-2	Ax2	Bx7* + By9	Dx2 + Dy12
Lutescens-840	Ax2	Bx7* + By9	Dx2 + Dy12
Tulaikovskaya-belozernaya	Ax2	Bx7* + By9	Dx2 + Dy12
Tulaikovskaya-stepnaya	Ax2	Bx7* + By9	Dx5 + Dy10
Tulaikovskaya-zolotistaya	Ax2	Bx7* + By9	Dx2 + Dy12
Tulaikovskaya-1	Ax2	Bx7* + By9	Dx2 + Dy12
Tulaikovskaya-10	Ax2	Bx7* + By9	Dx2 + Dy12
Kinelskaya-40	Ax1	Bx7* + By9	Dx2 + Dy12
Kinelskaya-60	Ax2	Bx7* + By9	Dx2 + Dy12
Volgouralskaya	Ax2	Bx7* + By9	Dx2 + Dy12
Lutescens-80	Ax2	Bx7* + By9	Dx5 + Dy10
Lutescens-85	Ax1	Bx7* + By9	Dx2 + Dy12
Lutescens-148	Ax1	Bx7* + By9	Dx2 + Dy12
Altaiskii-prostor	Ax2	Bx7* + By9	Dx5 + Dy10
Altaiskaya-92	Ax2	Bx7* + By9	Dx2 + Dy12
Altaiskaya-99	Ax2	Bx7* + By9	Dx5 + Dy10
Altaiskaya-100	Ax2	Bx7* + By9	Dx5 + Dy10
Altaiskaya-325	Ax0	Bx7* + By9	Dx5 + Dy10
Altaiskaya-530	Ax2	Bx7* + By9	Dx2 + Dy12
Erythrospermum-72	Ax1	Bx7* + By9	Dx5 + Dy10
Sibirskaya-12	Ax2	Bx7* + By8*/By18/By15	Dx5 + Dy10
Novosibirskaya-15	Ax2	Bx7* + By9	Dx2 + Dy12
Novosibirskaya-18	Ax0	Bx7* + By9	Dx2 + Dy12
Novosibirskaya-20	Ax2	Bx7* + By9	Dx5 + Dy10
Novosibirskaya-22	Ax2	Bx7* + By9	Dx5 + Dy10
Novosibirskaya-29	Ax2	Bx7* + By8*/By18/By15	Dx5 + Dy10
Novosibirskaya-67	Ax1	Bx7* + By8*/By18/By15	Dx2 + Dy12
Novosibirskaya-81	Ax2	Bx7* + By9	Dx5 + Dy10
Novosibirskaya-89	Ax1	Bx7* + By8*/By18/By15	Dx2 + Dy12
Novosibirskaya-91	Ax1	Bx7* + By8*/By18/By15	Dx2 + Dy12
Lutescens-25	Ax2	Bx7* + By9	Dx5 + Dy10
Samsar	Ax2	Bx7* + By8	Dx2 + Dy12
Obskaya-14	Ax1	Bx7* + By9	Dx5 + Dy10
Kantegirskaya-89	Ax1	Bx7* + By8*/By18/By15	Dx2 + Dy12
Aleksandrina	Ax2	Bx7* + By8*/By18/By15	Dx5 + Dy10
Udacha	Ax2	Bx7* + By9	Dx2 + Dy12
Polyushko	Ax2	Bx7* + By9	Dx2 + Dy12
Baganskaya-93	Ax2	Bx7* + By9	Dx5 + Dy10
Sirena	Ax0	Bx7* + By9	Dx2 + Dy12
Krasa-2	Ax2	Bx7* + By9	Dx5 + Dy10
Tuba	Ax0	Bx7* + By9	Dx5 + Dy10
Krasnoyarskaya-90	Ax2	Bx7* + By9	Dx2 + Dy12
Vesnyanka-8	Ax2	Bx7* + By9	Dx2 + Dy12
Albidum-73	Ax2	Bx7* + By8*/By18/By15	Dx2 + Dy12
Rybinskaya-127	Ax1	Bx7* + By9	Dx5 + Dy10
Kazachka	Ax0	Bx7* + By8*/By18/By15	Dx5 + Dy10
Angarida	Ax1	Bx7* + By9	Dx5 + Dy10
Mana-2	Ax1	Bx7* + By8*/By18/By15	Dx2 + Dy12
Tuleevskaya	Ax1	Bx7* + By9	Dx2 + Dy12
Izida	Ax2	Bx7* + By9	Dx2 + Dy12
Mariya	Ax2	Bx7* + By9	Dx5 + Dy10
AN-34	Ax1	Bx7* + By9	Dx5 + Dy10
Mariinka	Ax2	Bx7* + By9	Dx5 + Dy10
Salimovka	Ax1	Bx7* + By9	Dx5 + Dy10
Kiiskaya	Ax1	Bx7* + By9	Dx5 + Dy10
Nostalgiya	Ax2	Bx7* + By8*/By18/By15	Dx5 + Dy10
Aleshina	Ax1+Ax2	Bx7* + By8*/By18/By15	Dx5 + Dy10
Darnitsa	Ax2	Bx7* + By9	Dx5 + Dy10
Serebrina	Ax1	Bx7* + By9	Dx5 + Dy10
Rechka	Ax2	Bx7* + By9	Dx2 + Dy12
Latona	Ax1	Bx7* + By8*/By18/By15	Dx2 + Dy12
Provintsiya	Ax1	Bx7* + By9	Dx5 + Dy10
Bel	Ax2	Bx7* + By9	Dx5 + Dy10
Ustya	Ax1	Bx7* + By9	Dx5 + Dy10
Chernyava-13	Ax2	Bx7* + By9	Dx5 + Dy10
Zlatozara	Ax0	Bx7* + By9	Dx5 + Dy10
Tyumenskaya-99	Ax0	Bx7* + By9	Dx5 + Dy10
Ikar	Ax1	Bx7* + By9	Dx5 + Dy10
Skent-1	Ax2	Bx7* + By9	Dx2 + Dy12
Ilinskaya	Ax1	Bx7* + By9	Dx2 + Dy12
Turinskaya	Ax2	Bx7* + By9	Dx5 + Dy10
Surenta-1	Ax2	Bx7* + By9	Dx5 + Dy10
Surenta-4	Ax2	Bx7* + By8*/By18/By15	Dx5 + Dy10
Surenta-5	Ax1	Bx7* + By9	Dx2 + Dy12
Surenta-6	Ax1	Bx7* + By9	Dx5 + Dy10
Surenta-7	Ax1	Bx7* + By9	Dx2 + Dy12
Dias-2	Ax0	Bx7* + By9	Dx5 + Dy10
Katyusha	Ax1	Bx7* + By9	Dx5 + Dy10
Tarskaya-6	Ax2	Bx7* + By9	Dx2 + Dy12
Sonata	Ax1	Bx7* + By9	Dx5 + Dy10
Strada-Sibiri	Ax2	Bx7* + By9	Dx2 + Dy12
Otrada-Sibiri	Ax2	Bx7* + By9	Dx2 + Dy12
Tertsiya	Ax2	Bx7* + By9	Dx5 + Dy10
Priirtyshskaya-86	Ax0	Bx7* + By9	Dx2 + Dy12
Rosinka-2	Ax0	Bx7* + By9	Dx2 + Dy12
Omskaya-20	Ax2	Bx7* + By8*/By18/By15	Dx5 + Dy10
Omskaya-23	Ax2	Bx7* + By8*/By18/By15	Dx2 + Dy12
Omskaya-24	Ax0	Bx7* + By9	Dx5 + Dy10
Omskaya-26	Ax2	Bx7* + By9	Dx5 + Dy10
Omskaya-28	Ax2	Bx7* + By9	Dx2 + Dy12
Omskaya-29	Ax2	Bx7* + By8*/By18/By15	Dx2 + Dy12
Omskaya-32	Ax2	Bx7* + By8*/By18/By15	Dx5 + Dy10
Omskaya-33	Ax2	Bx7* + By8*/By18/By15	Dx5 + Dy10
Omskaya-34	Ax2	Bx7* + By9	Dx2 + Dy12
Omskaya-36	Ax2	Bx7* + By9	Dx5 + Dy10
Obskaya-2	Ax2	Bx7* + By9	Dx5 + Dy10
Tulun-15	Ax2	Bx7* + By9	Dx5 + Dy10
Saratovskaya-29	Ax2	Bx7* + By9	Dx2 + Dy12
Skala	Ax0	Bx7* + By9	Dx5 + Dy10
Irtyshanka-10	Ax2	Bx7* + By9	Dx2 + Dy12
Tselinnaya-20	Ax2	Bx7* + By9	Dx5 + Dy10
Belorusskaya-80	Ax1	Bx7* + By9	Dx5 + Dy10
Rassvet	Ax2	Bx7* + By9	Dx5 + Dy10
IL-744	Ax2	Bx7* + By9	Dx2 + Dy12
IL-760	Ax2	Bx7* + By9	Dx2 + Dy12
IL-811	Ax2	Bx7* + By9	Dx2 + Dy12
IL-832	Ax2	Bx7* + By9	Dx2 + Dy12
IL-837	Ax2	Bx7* + By9	Dx2 + Dy12
IL-141	Ax0	Bx7* + By9	Dx5 + Dy10
IL-157	Ax2	Bx7* + By8*/By18/By15	Dx5 + Dy10
IL-175	Ax0	Bx7* + By9	Dx5 + Dy10
IL-178	Ax0	Bx7* + By9	Dx5 + Dy10
IL-184	Ax0	Bx7* + By9	Dx5 + Dy10
IL-10	Ax0	Bx7* + By9	Dx2 + Dy12
IL-28	Ax0	Bx7* + By9	Dx2 + Dy12
IL-38	Ax0	Bx7* + By9	Dx2 + Dy12
IL-67	Ax0	Bx7* + By9	Dx2 + Dy12
IL-94	Ax2	Bx7* + By9	Dx2 + Dy12
IL-140	Ax0	Bx7* + By9	Dx2 + Dy12
IL-191	Ax2	Bx7* + By9	Dx5 + Dy10
IL-199	Ax2	Bx7* + By9	Dx5 + Dy10
IL-206	Ax2	Bx7* + By9	Dx5 + Dy10
IL-676	Ax1	Bx7* + By8*/By18/By15	Dx2 + Dy12
IL-728	Ax2	Bx7* + By9	Dx5 + Dy10
IL-732	Ax2	Bx7* + By9	Dx2 + Dy12
IL-183/2-2	Ax2	Bx7* + By9	Dx5 + Dy10
IL-190/4-1	Ax0	Bx7* + By8*/By18/By15	Dx2 + Dy12
IL-190/5-3	Ax2	Bx-Td + By8	Dx5 + Dy10
IL-190/6-1	Ax2	Bx-Td + By8*/By18/By15	Dx5 + Dy10
IL-191/3-3	Ax2	Bx7* + By8*/By18/By15	Dx5 + Dy10
IL-195-3	Ax0	Bx7* + By8*/By18/By15	Dx2 + Dy12
IL-206-2	Ax0	Bx7* + By8*/By18/By15	Dx2 + Dy12
IL-29	Ax2	Bx7* + By9	Dx5 + Dy10
T. timopheevii	Ax0	Bx-Tt + non-By	-
T. kiharae	Ax2	Bx-Tt + non-By	Dx2 + Dy12
T. dicoccum	Ax0	Bx7+By8	-
T. dicoccoides	Ax1	Bx7+By-Tdic	-

## Sheet: Table S6
Table S6. Haplotype composition of chromosome 2A and 7B in common wheat varieties, introgression lines and wheat relatives
	Markers from locus on 2A chromosome					Markers from locus on 7B chromosome
Varieties	wsnp_BE498730A_Ta_2_2	Excalibur_c21269_176	Tdurum_contig45580_1717	haplotype_2A		Kukri_c41603_111	Kukri_c55922_352	RFL_Contig801_2124	Tdurum_contig5352_556	Excalibur_c60612_236	Tdurum_contig98005_345	Tdurum_contig98005_272
Kuibyshevskaya-2	GG	GG	AA	GG/GG/AA		TT	GG	CC	CC	TT	AA	AA
Lutescens-840	GG	GG	AA	GG/GG/AA		TT	GG	CT	CT	CT	AG	AG
Tulaikovskaya-belozernaya	GG	GG	AA	GG/GG/AA		CT	AA	TT	TT	CC	GG	GG
Tulaikovskaya-stepnaya	GG	GG	AA	GG/GG/AA		TT	GG	CT	CT	CT	AG	AG
Tulaikovskaya-zolotistaya	GG	GG	AA	GG/GG/AA		TT	GG	CC	CC	TT	AA	AA
Tulaikovskaya-1	GG	GG	AA	GG/GG/AA		TT	GG	CC	CC	TT	AA	AA
Tulaikovskaya-10	GG	GG	AA	GG/GG/AA		TT	GG	CC	CC	TT	AA	AA
Kinelskaya-40	GG	GG	AA	GG/GG/AA		TT	GG	CC	CC	TT	AA	AA
Kinelskaya-60	GG	GG	AA	GG/GG/AA		TT	GG	CC	CC	TT	AA	AA
Volgouralskaya	GG	GG	AA	GG/GG/AA		TT	GG	CC	CC	TT	AA	AA
Lutescens-80	GG	GG	AA	GG/GG/AA		TT	GG	CC	CC	TT	AA	AA
Lutescens-85	GG	GG	AA	GG/GG/AA		TT	GG	CC	CC	TT	AA	AA
Lutescens-148	GG	GG	AA	GG/GG/AA		TT	GG	NA	TT	CT	NA	AG
Altaiskii-prostor	GG	GG	AA	GG/GG/AA		TT	AA	TT	TT	CC	GG	GG
Altaiskaya-92	GG	GG	AA	GG/GG/AA		TT	GG	CC	CC	TT	AA	AA
Altaiskaya-99	GG	GG	AA	GG/GG/AA		TT	AA	TT	TT	CC	GG	GG
Altaiskaya-100	GG	GG	AA	GG/GG/AA		TT	GG	CC	CC	TT	AA	AA
Altaiskaya-325	GG	GG	AA	GG/GG/AA		TT	GG	CC	CC	TT	AA	AA
Altaiskaya-530	GG	GG	AA	GG/GG/AA		TT	GG	CC	CC	TT	AA	AA
Erythrospermum-72	GG	GG	AA	GG/GG/AA		TT	GG	CC	CC	TT	AA	AA
Sibirskaya-12	GG	GG	AA	GG/GG/AA		TT	AA	TT	TT	CC	GG	GG
Novosibirskaya-15	GG	GG	AA	GG/GG/AA		TT	GG	CC	CC	TT	AA	AA
Novosibirskaya-18	GG	GG	AA	GG/GG/AA		CC	AA	TT	TT	CC	GG	GG
Novosibirskaya-20	GG	GG	AA	GG/GG/AA		TT	AA	TT	TT	CC	GG	GG
Novosibirskaya-22	GG	GG	AA	GG/GG/AA		TT	AA	TT	TT	CC	GG	GG
Novosibirskaya-29	GG	GG	AA	GG/GG/AA		TT	AA	TT	TT	CC	GG	GG
Novosibirskaya-67	GG	GG	AA	GG/GG/AA		TT	GG	CC	CC	TT	AA	AA
Novosibirskaya-81	GG	GG	AA	GG/GG/AA		TT	GG	CC	CC	TT	AA	AA
Novosibirskaya-89	GG	GG	AA	GG/GG/AA		TT	GG	CC	CC	TT	AA	AA
Novosibirskaya-91	GG	GG	AA	GG/GG/AA		TT	AA	TT	TT	NA	GG	GG
Lutescens-25	GG	GG	AA	GG/GG/AA		TT	AA	TT	TT	CC	GG	GG
Samsar	GG	GG	AA	GG/GG/AA		TT	GG	CC	CC	TT	AA	AA
Obskaya-14	GG	GG	AA	GG/GG/AA		TT	AA	TT	TT	CC	GG	GG
Kantegirskaya-89	GG	GG	AA	GG/GG/AA		TT	GG	CT	CT	CT	AG	AG
Aleksandrina	GG	GG	AA	GG/GG/AA		TT	AA	TT	TT	NA	GG	GG
Udacha	GG	GG	AA	GG/GG/AA		TT	AA	TT	TT	NA	GG	GG
Polyushko	GG	GG	AA	GG/GG/AA		TT	GG	CC	CC	TT	AA	AA
Baganskaya-93	GG	GG	AA	GG/GG/AA		CC	AA	TT	TT	CC	GG	GG
Sirena	GG	GG	AA	GG/GG/AA		TT	GG	NA	NA	NA	AG	AG
Krasa-2	GG	GG	AA	GG/GG/AA		TT	GG	CC	CC	TT	AA	AA
Tuba	GG	GG	AA	GG/GG/AA		TT	GG	CC	TT	CC	GG	GG
Krasnoyarskaya-90	GG	GG	AA	GG/GG/AA		TT	AA	TT	TT	CC	GG	GG
Vesnyanka-8	GG	GG	AA	GG/GG/AA		TT	AA	NA	TT	CT	NA	AG
Albidum-73	GG	GG	AA	GG/GG/AA		TT	GG	CC	CC	TT	AA	AA
Rybinskaya-127	GG	GG	AA	GG/GG/AA		TT	GG	CC	CC	TT	AA	AA
Kazachka	GG	GG	AA	GG/GG/AA		TT	GG	CC	CC	TT	AA	AA
Angarida	GG	GG	AA	GG/GG/AA		TT	AA	TT	TT	CC	GG	GG
Mana-2	GG	GG	AA	GG/GG/AA		TT	AA	TT	TT	CC	GG	GG
Tuleevskaya	GG	GG	AA	GG/GG/AA		TT	GG	CC	CC	TT	AA	AA
Izida	GG	GG	AA	GG/GG/AA		TT	AA	TT	TT	CC	GG	GG
Mariya	GG	GG	AA	GG/GG/AA		TT	AA	TT	TT	CC	GG	GG
AN-34	GG	GG	AA	GG/GG/AA		TT	AA	TT	TT	CC	GG	GG
Mariinka	GG	GG	AA	GG/GG/AA		TT	AA	NA	TT	NA	GG	GG
Salimovka	GG	GG	AA	GG/GG/AA		TT	AA	TT	TT	CC	GG	GG
Kiiskaya	GG	GG	AA	GG/GG/AA		TT	AA	TT	TT	CT	GG	GG
Nostalgiya	GG	GG	AA	GG/GG/AA		TT	AA	TT	TT	CC	GG	GG
Aleshina	GG	GG	AA	GG/GG/AA		TT	AA	TT	TT	CC	GG	GG
Darnitsa	GG	GG	AA	GG/GG/AA		TT	AA	TT	CC	TT	AA	AA
Serebrina	GG	GG	AA	GG/GG/AA		TT	GG	CC	CC	TT	AA	AA
Rechka	GG	GG	AA	GG/GG/AA		TT	GG	CT	TT	NA	GG	GG
Latona	GG	GG	AA	GG/GG/AA		TT	GG	CC	TT	TT	AA	AA
Provintsiya	GG	GG	AA	GG/GG/AA		TT	AA	TT	TT	CC	GG	GG
Bel	GG	GG	AA	GG/GG/AA		TT	AA	TT	TT	CC	GG	GG
Ustya	GG	GG	AA	GG/GG/AA		TT	AA	TT	TT	CC	GG	GG
Chernyava-13	GG	GG	AA	GG/GG/AA		TT	AA	TT	TT	NA	GG	GG
Zlatozara	GG	GG	AA	GG/GG/AA		TT	AA	TT	CC	CC	GG	GG
Tyumenskaya-99	GG	GG	AA	GG/GG/AA		TT	GG	CC	CC	TT	AA	AA
Ikar	GG	GG	AA	GG/GG/AA		TT	GG	CC	CC	TT	AA	AA
Skent-1	GG	GG	AA	GG/GG/AA		TT	GG	CC	CC	CC	GG	GG
Ilinskaya	GG	GG	AA	GG/GG/AA		TT	GG	CC	CC	TT	AA	AA
Turinskaya	GG	GG	AA	GG/GG/AA		CT	GG	CC	CC	TT	AA	AA
Surenta-1	GG	GG	AA	GG/GG/AA		TT	GG	CC	CC	NA	GG	GG
Surenta-4	GG	GG	AA	GG/GG/AA		TT	GG	CC	CC	TT	AA	AA
Surenta-5	GG	GG	AA	GG/GG/AA		TT	GG	CC	CC	CT	AG	AG
Surenta-6	GG	GG	AA	GG/GG/AA		TT	GG	CT	CT	CT	AG	AG
Surenta-7	GG	GG	AA	GG/GG/AA		TT	GG	CT	NA	CT	AG	AG
Dias-2	GG	GG	AA	GG/GG/AA		TT	AA	TT	TT	CC	GG	GG
Katyusha	GG	GG	AA	GG/GG/AA		TT	GG	CC	CC	TT	AA	AA
Tarskaya-6	GG	GG	AA	GG/GG/AA		TT	AA	TT	TT	CC	GG	GG
Sonata	GG	GG	AA	GG/GG/AA		TT	AA	TT	TT	CC	GG	GG
Strada-Sibiri	GG	GG	AA	GG/GG/AA		TT	AA	TT	TT	CC	GG	GG
Otrada-Sibiri	GG	GG	AA	GG/GG/AA		CC	GG	CC	CC	TT	AA	AA
Tertsiya	GG	GG	AA	GG/GG/AA		TT	GG	CT	NA	CT	AG	AG
Priirtyshskaya-86	GG	GG	AA	GG/GG/AA		CC	GG	CC	CC	TT	AA	AA
Rosinka-2	GG	GG	AA	GG/GG/AA		TT	GG	CC	TT	CC	GG	GG
Omskaya-20	GG	GG	AA	GG/GG/AA		TT	GG	CC	CC	TT	AA	AA
Omskaya-23	GG	GG	AA	GG/GG/AA		TT	AA	TT	TT	CC	GG	GG
Omskaya-24	GG	GG	AA	GG/GG/AA		TT	GG	CT	CT	CT	AG	AG
Omskaya-26	GG	GG	AA	GG/GG/AA		TT	AA	TT	TT	CC	GG	GG
Omskaya-28	GG	GG	AA	GG/GG/AA		TT	AA	TT	TT	NA	GG	GG
Omskaya-29	GG	GG	AA	GG/GG/AA		TT	GG	CC	CC	TT	AA	AA
Omskaya-32	GG	GG	AA	GG/GG/AA		TT	GG	CT	TT	CT	AG	AG
Omskaya-33	GG	GG	AA	GG/GG/AA		TT	AA	TT	TT	CC	GG	GG
Omskaya-34	GG	GG	AA	GG/GG/AA		CT	GG	CT	TT	CT	AG	AG
Omskaya-36	GG	GG	AA	GG/GG/AA		TT	GG	CC	CC	TT	AA	AA
Obskaya-2	GG	GG	AA	GG/GG/AA		TT	GG	CC	CC	TT	AA	AA
Tulun-15	GG	GG	AA	GG/GG/AA		TT	GG	CC	TT	CT	GG	GG
Saratovskaya-29	GG	GG	AA	GG/GG/AA		TT	GG	NA	CT	TT	NA	NA
Skala	GG	GG	AA	GG/GG/AA		TT	AA	TT	TT	CC	GG	GG
Irtyshanka-10	GG	GG	AA	GG/GG/AA		TT	GG	CC	CC	TT	AA	AA
Tselinnaya-20	GG	GG	AA	GG/GG/AA		TT	AA	TT	TT	CC	GG	GG
Belorusskaya-80	GG	GG	AA	GG/GG/AA		TT	AA	TT	TT	CC	GG	GG
Rassvet	GG	GG	AA	GG/GG/AA		TT	AA	TT	TT	CC	GG	GG
744	TG	AG	AG	TG/AG/AG		CC	GG	CC	CC	TT	AA	AA
760	TG	AG	AG	TG/AG/AG		TT	GG	CC	CC	TT	AA	AA
811	GG	GG	AA	GG/GG/AA		TT	AA	CC	CC	CC	AA	NA
832	TT	AA	GG	TT/AA/GG		TT	GG	CC	CC	TT	AA	AA
837	TT	AA	GG	TT/AA/GG		TT	GG	CC	CC	TT	AA	AA
141	TG	AG	AG	TG/AG/AG		TT	AA	TT	TT	CC	GG	GG
157	TT	AA	GG	TT/AA/GG		CC	AA	TT	TT	CC	GG	GG
175	TG	AG	AG	TG/AG/AG		TT	AA	TT	TT	CC	GG	GG
178	TG	AG	AG	TG/AG/AG		TT	AA	TT	TT	CC	GG	GG
184	TG	AG	AG	TG/AG/AG		TT	AA	TT	TT	CC	GG	GG
10	TG	AG	AG	TG/AG/AG		TT	GG	CC	CC	TT	AA	AA
28	TG	AG	AG	TG/AG/AG		TT	GG	CC	CC	TT	AA	AA
38	TT	AA	GG	TT/AA/GG		TT	GG	CC	CC	TT	AA	AA
67	TT	AA	GG	TT/AA/GG		TT	GG	CC	CC	TT	AA	AA
94	TT	AA	GG	TT/AA/GG		TT	NA	CC	CC	TT	AA	AA
140	TT	AA	GG	TT/AA/GG		TT	GG	CC	CC	TT	AA	AA
191	TT	AA	GG	TT/AA/GG		CC	AA	TT	TT	CC	GG	GG
199	TT	AA	GG	TT/AA/GG		TT	AA	TT	TT	CC	GG	GG
206	TG	AG	AG	TG/AG/AG		TT	AA	TT	TT	CC	NA	GG
676	TT	AA	GG	TT/AA/GG		CC	AA	TT	TT	CC	GG	GG
728	GG	GG	AA	GG/GG/AA		TT	AA	TT	TT	CC	GG	GG
732	TG	AG	AG	TG/AG/AG		CC	AA	TT	TT	CC	GG	GG
183/2-2	GG	GG	AA	GG/GG/AA		TT	GG	CC	TT	CC	GG	GG
190/4-1	GG	GG	AA	GG/GG/AA		CC	AA	TT	TT	CC	GG	GG
190/5-3	GG	GG	AA	GG/GG/AA		TT	AA	TT	TT	CC	GG	GG
190/6-1	GG	GG	AA	GG/GG/AA		TT	AA	TT	TT	CC	GG	GG
191/3-3	GG	GG	AA	GG/GG/AA		CC	AA	TT	TT	CC	GG	GG
195-3	GG	GG	AA	GG/GG/AA		TT	AA	TT	TT	CC	GG	GG
206-2	GG	GG	AA	GG/GG/AA		CC	AA	TT	TT	CC	GG	GG
29	GG	GG	AA	GG/GG/AA		TT	AA	TT	TT	CC	GG	GG
T. timopheevii	TT	AA	GG	TT/AA/GG		CC	AA	CT	CC	CC	AA	NA
T. kiharae	TT	AA	GG	TT/AA/GG		CC	AA	CT	CC	CC	AA	NA
T. dicoccum	TT	AA	GG	TT/AA/GG		TT	GG	CC	CC	TT	AA	AA
T. dicoccoides	TT	GG	GG	TT/GG/GG		TT	GG	CC	CC	TT	AA	AA

## Sheet: Table S7
Table S7	Number of SNPs in common wheat varieties associated GC. Effective alleles designated in bold.
Variety	alleles	C/T	T/G	G/A	A/G	C/T	G/T	G/A	C/T	A/G	T/C	A/G	T/C	G/A	G/A	C/T	T/C	A/G	number of effective alleles
	SNP	wsnp_Ex_c35886_43950102	wsnp_BE498730A_Ta_2_2	Tdurum_contig45580_1717	Excalibur_c21269_176	RAC875_c14105_66	RFL_Contig3016_1091	TA015516-0532	wsnp_Ex_c4921_8764106	RAC875_rep_c112818_307	wsnp_Ku_c18534_27848426	Kukri_c55922_352	RFL_Contig801_2124	Tdurum_contig98005_345	Tdurum_contig98005_272	Excalibur_c60612_236	Tdurum_contig5352_556	RAC875_c8145_1201
	GC (%) BLUEs	1D	2A	2A	2A	2B	2B	3D	5A	5A	6A	7B	7B	7B	7B	7B	7B	7D
Priirtyshskaya-86	22.8425	C	G	A	G	C	T	G	T	G	T	G	C	A	A	T	C	A	5
Turinskaya	24.2825	C	G	A	G	C	T	G	T	G	T	G	C	A	A	T	C	A	4
Lutescens-85	24.6375	C	G	A	G	C	T	G	T	G	T	G	C	A	A	T	C	R	4
Omskaya-20	25.2725	C	G	A	G	C	G	A	T	G	T	G	C	A	A	T	C	A	5
Lutescens-80	25.6425	C	G	A	G	C	T	A	T	R	T	G	C	A	A	T	C	A	4
Kuibyshevskaya-2	25.82	C	G	A	G	C	G	G	T	G	T	G	C	A	A	T	C	A	6
Omskaya-28	25.8925	T	G	A	G	C	G	A	T	G	T	A	T	G	G	NA	T	A	8
Volgouralskaya	25.94	T	G	A	G	C	K	G	T	G	T	G	C	A	A	T	C	G	7
Novosibirskaya-29	26.1725	T	G	A	G	C	K	G	T	G	T	A	T	G	G	C	T	A	10
Latona	26.355	T	G	A	G	C	T	A	T	G	T	G	C	A	A	T	T	A	3
Angarida	26.455	C	G	A	G	C	T	A	T	A	T	A	T	G	G	C	T	A	11
Otrada-Sibiri	26.4775	C	G	A	G	C	T	G	T	G	Y	G	C	A	A	T	C	A	3
Kinelskaya-40	26.5625	C	G	A	G	C	G	G	T	G	T	G	C	A	A	T	C	G	5
Omskaya-33	26.7825	C	G	A	G	C	G	A	T	G	T	A	T	G	G	C	T	A	11
Tulaikovskaya-1	26.8125	C	G	A	G	C	T	G	T	G	T	G	C	A	A	T	C	A	5
Omskaya-29	26.8375	C	G	A	G	C	G	G	T	G	T	G	C	A	A	T	C	A	6
Erythrospermum-72	27.0575	T	G	A	G	C	T	G	T	G	T	G	C	A	A	T	C	A	4
																			Avarage 5,94
IL-141	35.0033	C	K	R	R	C	K	G	T	A	T	A	T	G	G	C	T	A	12
Samsar	35.24	T	G	A	G	C	G	G	T	G	T	G	C	A	A	T	C	A	5
IL-744	35.3633	C	K	R	R	C	G	G	C	A	C	G	C	A	A	T	C	A	8
IL-178	35.6367	C	K	R	R	C	K	G	T	A	T	A	T	G	G	C	T	A	12
IL-676	35.6683	T	T	G	A	T	T	G	T	A	T	A	T	G	G	C	T	A	13
T. dicoccoides	35.9	T	T	G	G	T	G	A	C	A	C	A	C	A	A	C	T	G	8
IL-811	35.905	Y	G	A	G	C	G	G	T	A	C	A	C	A	G	C	C	A	8
IL-38	36.4017	C	T	G	A	C	G	G	C	A	T	G	C	A	A	T	C	A	11
Rassvet	36.51	C	G	A	G	C	G	G	C	A	T	A	T	G	G	C	T	A	14
IL-195-3	36.7867	T	G	A	G	T	K	G	C	A	T	A	T	G	G	C	T	A	11
IL-832	38.065	C	T	G	A	C	G	G	C	A	C	G	C	A	A	T	C	A	9
IL-67	38.45	C	T	G	A	C	G	G	C	A	T	G	C	A	A	T	C	A	11
IL-206-2	38.565	C	G	A	G	T	T	G	NA	A	T	A	T	G	G	C	T	A	9
IL-199	38.71	C	T	G	A	C	G	G	C	A	T	A	T	G	G	C	T	A	17
IL-760	39.0166	C	K	R	R	C	G	G	T	A	C	G	C	A	A	T	C	A	6
IL-837	40.0767	C	T	G	A	C	G	G	C	A	C	G	C	A	A	T	C	A	10
T. kiharae	44.15	T	T	G	A	C	K	A	C	A	T	A	Y	A	NA	C	C	G	9
																			Avarage 10,2

## Sheet: Table S8
Table S8. Genes annotated in QTL on 2A and 7B and with MTAs on other chromosomes.
SNP	Chromosome	RefSeq 2.1 Gene name	RefSeq 1.1 Gene name	Start	End	Strand	Best-hit-arabi-name	Description	GO	Panther	Pfam	arabi-symbol	iwgsc_id	knetminer
	2A	TraesCS2A03G0298800.1	TraesCS2A02G145900.1	95420118	95421674	+	AT3G23400	(1 of 29) PF04755 - PAP_fibrillin (PAP_fibrillin)		PTHR31906 PTHR31906:SF15	PF04755	Plastid-lipid associated protein PAP / fibrillin family protein	TraesCS2A03G0298800.1	TraesCS2A02G145900
wsnp_BE498730A_Ta_2_2		TraesCS2A03G0298900.1	TraesCS2A02G146000.1	95473220	95470737	-	AT1G14980	(1 of 3) PTHR10772//PTHR10772:SF8 - 10 KDA HEAT SHOCK PROTEIN // 10 KDA CHAPERONIN	GO:0005737 GO:0006457	PTHR10772 PTHR10772:SF8	PF00166	chaperonin 10	TraesCS2A03G0298900.1	TraesCS2A02G146000
		TraesCS2A03G0299000.1	TraesCS2A02G146100.1	95473501	95477401	+	AT2G26810	(1 of 3) PTHR23108:SF2 - METHYLTRANSFERASE FAMILY PROTEIN-RELATED		PTHR23108 PTHR23108:SF2	PF10294	Putative methyltransferase family protein	TraesCS2A03G0299000.1	TraesCS2A02G146100
		TraesCS2A03G0299300.1	TraesCS2A02G146200.1	95489426	95494502	+	AT2G41140	(1 of 3) PTHR24349//PTHR24349:SF92 - SERINE/THREONINE-PROTEIN KINASE // SUBFAMILY NOT NAMED	GO:0004672 GO:0004713 GO:0005524 GO:0006468	PTHR24349 PTHR24349:SF92	PF07714	CDPK-related kinase 1	TraesCS2A03G0299300.1	TraesCS2A02G146200
		TraesCS2A03G0299700.1	TraesCS2A02G146400.1	95498872	95500204	+	AT5G48670	(1 of 41) PTHR11945//PTHR11945:SF161 - MADS BOX PROTEIN // SUBFAMILY NOT NAMED	GO:0003677 GO:0046983	PTHR11945 PTHR11945:SF161	PF00319	AGAMOUS-like 80	TraesCS2A03G0299700.1	TraesCS2A02G146400
		TraesCS2A03G0299900.1	TraesCS2A02G146500.1	97041581	97043895	+	AT3G56750			PTHR31469 PTHR31469:SF6			TraesCS2A03G0299900.1	TraesCS2A02G146500
		TraesCS2A03G0300000.1	TraesCS2A02G146600.1	97048096	97045517	-	AT1G46264	(1 of 3) PTHR10015//PTHR10015:SF189 - HEAT SHOCK TRANSCRIPTION FACTOR // SUBFAMILY NOT NAMED	GO:0003700 GO:0005634 GO:0006355 GO:0043565	PTHR10015 PTHR10015:SF189	PF00447	heat shock transcription factor B4	TraesCS2A03G0300000.1	TraesCS2A02G146600
		TraesCS2A03G0300300.1	TraesCS2A02G146700.1	97061791	97059289	-	AT2G24970	(1 of 3) PF16740 - Spindle and kinetochore-associated protein 2 (SKA2)	GO:0000090 GO:0000940 GO:0005876 GO:0007059 GO:0007067 GO:0008017 GO:0031110 GO:0051301	PTHR32017	PF16740	(1 of 1) PTHR32017:SF3 - SPINDLE AND KINETOCHORE-ASSOCIATED PROTEIN 2	TraesCS2A03G0300300.1	TraesCS2A02G146700
		TraesCS2A03G0300400.1	TraesCS2A02G146800.1	97070325	97065823	-	AT5G49650	(1 of 5) 2.7.1.17 - Xylulokinase / Xylulose kinase	GO:0005975 GO:0016773	PTHR10196 PTHR10196:SF57	PF00370 PF02782	xylulose kinase-2	TraesCS2A03G0300400.1	TraesCS2A02G146800
		TraesCS2A03G0300800.1	TraesCS2A02G146900.1	97220177	97217224	-	AT3G12260	(1 of 2) K03950 - NADH dehydrogenase (ubiquinone) 1 alpha subcomplex subunit 6 (NDUFA6)		PTHR12964	PF13233	LYR family of Fe/S cluster biogenesis protein	TraesCS2A03G0300800.1	TraesCS2A02G146900
		TraesCS2A03G0301500.1	TraesCS2A02G147000.1	98159164	98161355	+		(1 of 343) PF07762 - Protein of unknown function (DUF1618) (DUF1618)		PTHR33074 PTHR33074:SF17	PF07762		TraesCS2A03G0301500.1	TraesCS2A02G147000
Excalibur_c21269_176		TraesCS2A03G0302200.1	TraesCS2A02G147100.1	98684531	98680863	-	AT3G12270	(1 of 3) K11436 - protein arginine N-methyltransferase 3 [EC:2.1.1.-] (PRMT3)	GO:0006479 GO:0008168	PTHR11006 PTHR11006:SF55	PF12847	protein arginine methyltransferase 3	TraesCS2A03G0302200.1	TraesCS2A02G147100
		TraesCS2A03G0302300.1	TraesCS2A02G147200.1	98684597	98686969	+	AT5G59440	(1 of 3) 2.7.4.9 - dTMP kinase / TMPK	GO:0004798 GO:0005524 GO:0006233	PTHR10344	PF02223	P-loop containing nucleoside triphosphate hydrolases superfamily protein	TraesCS2A03G0302300.1	TraesCS2A02G147200
		TraesCS2A03G0302400.1	TraesCS2A02G147300.1	98689348	98689911	+	AT2G02850	(1 of 286) PF02298 - Plastocyanin-like domain (Cu_bind_like)	GO:0009055	PTHR33021 PTHR33021:SF38	PF02298	plantacyanin	TraesCS2A03G0302400.1	TraesCS2A02G147300
		TraesCS2A03G0302500.1	TraesCS2A02G147400.1	98692770	98690168	-	AT3G55620	(1 of 4) K03264 - translation initiation factor 6 (EIF6)	GO:0042256 GO:0043022	PTHR10784	PF01912	Translation initiation factor IF6	TraesCS2A03G0302500.1	TraesCS2A02G147400
		TraesCS2A03G0302700.1	TraesCS2A02G147500.1	98753948	98757095	+	AT1G56700	(1 of 3) 3.4.19.3 - Pyroglutamyl-peptidase I / Pyrrolidone-carboxylate peptidase	GO:0005829 GO:0006508 GO:0016920	PTHR23402 PTHR23402:SF17	PF01470	Peptidase C15, pyroglutamyl peptidase I-like	TraesCS2A03G0302700.1	TraesCS2A02G147500
SNP	Chromosome	RefSeq 2.1 Gene name	RefSeq 1.1 Gene name	Start	End	Strand	Best-hit-arabi-name	Description	GO	Panther	Pfam	arabi-symbol	iwgsc_id	knetminer
Kukri_c55922_352	7B	TraesCS7B03G0016400	TraesCS7B02G006800.1	4124879	4122371	-	AT5G46030	(1 of 26) KOG3214 - Uncharacterized Zn ribbon-containing protein		PTHR20934	PF05129	(1 of 1) KOG3214 - Uncharacterized Zn ribbon-containing protein	TraesCS7B03G0016400.1	TraesCS7B02G006800
RFL_Contig801_2124		TraesCS7B03G0016600	TraesCS7B02G006900.1	4173687	4176282	+	AT5G39710	(1 of 123) PF01535//PF12854//PF13041 - PPR repeat (PPR) // PPR repeat (PPR_1) // PPR repeat family (PPR_2)		PTHR24015 PTHR24015:SF280	PF01535 PF12854 PF13041	Tetratricopeptide repeat (TPR)-like superfamily protein	TraesCS7B03G0016600.1	TraesCS7B02G006900
		TraesCS7B03G0016700	TraesCS7B02G007000.1	4191467	4178823	-		(1 of 7) PTHR22835//PTHR22835:SF270 - ZINC FINGER FYVE DOMAIN CONTAINING PROTEIN // SUBFAMILY NOT NAMED	GO:0016788	PTHR22835 PTHR22835:SF270	PF00657		TraesCS7B03G0016700.1	TraesCS7B02G007000
		TraesCS7B03G0017000	TraesCS7B02G007100.1	4217034	4218371	+	AT3G58820	(1 of 1) IPR023578 - Ras guanine nucleotide exchange factor domain		PTHR32212 PTHR32212:SF76	PF08387	F-box/RNI-like superfamily protein	TraesCS7B03G0017000.1	TraesCS7B02G007100
		TraesCS7B03G0017200	TraesCS7B02G007200.1	4230727	4228698	-				PTHR34541 PTHR34541:SF1			TraesCS7B03G0017200.1	TraesCS7B02G007200
		TraesCS7B03G0017600	TraesCS7B02G007300.1	4338296	4345659	+		(1 of 204) PF00892 - EamA-like transporter family (EamA)	GO:0016020 GO:0016021 GO:0022857	PTHR31218 PTHR31218:SF26	PF00892		TraesCS7B03G0017600.1	TraesCS7B02G007300
		TraesCS7B03G0017600	TraesCS7B02G007300.2	4338296	4345659	+		(1 of 204) PF00892 - EamA-like transporter family (EamA)	GO:0016020 GO:0016021 GO:0022857	PTHR31218 PTHR31218:SF26	PF00892		TraesCS7B03G0017600.2	TraesCS7B02G007300
		TraesCS7B03G0017800	TraesCS7B02G007400.1	4425740	4431517	+		(1 of 204) PF00892 - EamA-like transporter family (EamA)	GO:0016020 GO:0016021 GO:0022857	PTHR31218 PTHR31218:SF26	PF00892		TraesCS7B03G0017800.1	TraesCS7B02G007400
		TraesCS7B03G0017900	TraesCS7B02G007500.1	4469586	4469383	-	AT2G38870	(1 of 198) PF00280 - Potato inhibitor I family (potato_inhibit)	GO:0004867 GO:0009611	PTHR33091 PTHR33091:SF6	PF00280	Serine protease inhibitor, potato inhibitor I-type family protein	TraesCS7B03G0017900.1	TraesCS7B02G007500
		TraesCS7B03G0018000	TraesCS7B02G007600.1	4477157	4481340	+		(1 of 204) PF00892 - EamA-like transporter family (EamA)	GO:0016020 GO:0016021 GO:0022857	PTHR31218 PTHR31218:SF26	PF00892		TraesCS7B03G0018000.1	TraesCS7B02G007600
		TraesCS7B03G0018000	TraesCS7B02G007600.2	4477157	4481340	+		(1 of 204) PF00892 - EamA-like transporter family (EamA)	GO:0016020 GO:0016021 GO:0022857	PTHR31218 PTHR31218:SF26	PF00892		TraesCS7B03G0018000.2	TraesCS7B02G007600
		TraesCS7B03G0018100	TraesCS7B02G007700.1	4533718	4533463	-	AT2G38870	(1 of 198) PF00280 - Potato inhibitor I family (potato_inhibit)	GO:0004867 GO:0009611	PTHR33091 PTHR33091:SF6	PF00280	Serine protease inhibitor, potato inhibitor I-type family protein	TraesCS7B03G0018100.1	TraesCS7B02G007700
		TraesCS7B03G0018200	TraesCS7B02G007800.1	4646090	4649998	+	AT1G06470	(1 of 3) PTHR11132//PTHR11132:SF121 - SOLUTE CARRIER FAMILY 35 // SUBFAMILY NOT NAMED		PTHR11132 PTHR11132:SF121	PF03151	Nucleotide/sugar transporter family protein	TraesCS7B03G0018200.1	TraesCS7B02G007800
		TraesCS7B03G0018200	TraesCS7B02G007800.2	4646090	4652768	+	AT1G06470	(1 of 3) PTHR11132//PTHR11132:SF121 - SOLUTE CARRIER FAMILY 35 // SUBFAMILY NOT NAMED	GO:0055085	PTHR11132 PTHR11132:SF121	PF08449	Nucleotide/sugar transporter family protein	TraesCS7B03G0018200.2	TraesCS7B02G007800
		TraesCS7B03G0018700	TraesCS7B02G007906.1	4939788	4939060	-		(1 of 600) PF01535//PF13041 - PPR repeat (PPR) // PPR repeat family (PPR_2)		PTHR24015 PTHR24015:SF107	PF01535 PF13041		TraesCS7B03G0018700.1	TraesCS7B02G007906
		TraesCS7B03G0018800	TraesCS7B02G007900.1	4949497	4950210	+		(1 of 27) PTHR10894//PTHR10894:SF3 - NUCLEOLAR PROTEIN 5 NUCLEOLAR PROTEIN NOP5 NOP58 // SUBFAMILY NOT NAMED		PTHR10894 PTHR10894:SF3			TraesCS7B03G0018800.1	TraesCS7B02G007900
		TraesCS7B03G0019200	TraesCS7B02G008000.1	5231817	5228037	-				PTHR34546 PTHR34546:SF3			TraesCS7B03G0019200.1	TraesCS7B02G008000
		TraesCS7B03G0019300	TraesCS7B02G008100.1	5237551	5234592	-	AT3G26340	(1 of 3) K02737 - 20S proteasome subunit beta 5 (PSMB5)	GO:0004175 GO:0004298 GO:0005839 GO:0051603	PTHR11599 PTHR11599:SF63	PF00227	N-terminal nucleophile aminohydrolases (Ntn hydrolases) superfamily protein	TraesCS7B03G0019300.1	TraesCS7B02G008100
Tdurum_contig98005_345, Tdurum_contig98005_272		TraesCS7B03G0019400	TraesCS7B02G008200.1	5245276	5241320	-	AT1G29120	(1 of 3) PTHR12482:SF11 - HYDROLASE-LIKE PROTEIN		PTHR12482 PTHR12482:SF11	PF05057	Hydrolase-like protein family	TraesCS7B03G0019400.1	TraesCS7B02G008200
Excalibur_c60612_236		TraesCS7B03G0019500	TraesCS7B02G008300.1	5391814	5387627	-	AT2G43940	(1 of 5) 2.1.1.165 - Methyl halide transferase / Methyl chloride transferase	GO:0008152 GO:0008168 GO:0008757	PTHR32183 PTHR32183:SF6	PF08241	S-adenosyl-L-methionine-dependent methyltransferases superfamily protein	TraesCS7B03G0019500.1	TraesCS7B02G008300
Tdurum_contig5352_556		TraesCS7B03G0019600	TraesCS7B02G008400.1	5391944	5395839	+	AT2G42620	(1 of 3) PTHR24006:SF466 - F-BOX/LRR-REPEAT PROTEIN 18	GO:0005515	PTHR24006 PTHR24006:SF466		RNI-like superfamily protein	TraesCS7B03G0019600.1	TraesCS7B02G008400
SNP	Chromosome	RefSeq 2.1 Gene name	RefSeq 1.1 Gene name	Start	End	Strand	Best-hit-arabi-name	Description	GO	Panther	Pfam	arabi-defline	iwgsc_id	knetminer	previous_id
wsnp_Ex_c35886_43950102	1D	TraesCS1D03G0823200.1	TraesCS1D02G350600	438673421	438665311	-	AT1G64060	(1 of 2) PTHR11972//PTHR11972:SF66//PTHR11972:SF69 - NADPH OXIDASE // SUBFAMILY NOT NAMED // RESPIRATORY BURST OXIDASE HOMOLOG PROTEIN F-RELATED	GO:0004601 GO:0005509 GO:0016020 GO:0016491 GO:0050664 GO:0055114	PTHR11972 PTHR11972:SF69	PF01794 PF08022 PF08030 PF08414		TraesCS1D03G0823200.1	TraesCS1D02G350600	TraesCS1D02G350600.1
RAC875_c14105_66	2B	no gene annotated
RFL_Contig3016_1091	2B	TraesCS2B03G1298000.1	TraesCS2B02G516700	720186987	720191094	+		(1 of 8) 3.2.1.154//3.2.1.26 - Fructan beta-(2,6)-fructosidase / Levanase // Beta-fructofuranosidase / Saccharase	GO:0004553 GO:0005975	PTHR31953 PTHR31953:SF13	PF00251 PF08244	Cre12.g507051	TraesCS2B03G1298000.1	TraesCS2B02G516700	TraesCS2B02G516700.2
TA015516-0532	3D	TraesCS3D03G1179700.1	TraesCS3D02G533600	613196554	613192134	-	AT4G39530	(1 of 600) PF01535//PF13041 - PPR repeat (PPR) // PPR repeat family (PPR_2)		PTHR24015 PTHR24015:SF548	PF01535 PF13041		TraesCS3D03G1179700.1	TraesCS3D02G533600	TraesCS3D02G533600.1
wsnp_Ex_c4921_8764106	5A	TraesCS5A03G0647900.1	TraesCS5A02G260600	475040543	475036744	-	AT5G56010	(1 of 9) K04079 - molecular chaperone HtpG (htpG, HSP90A)	GO:0005524 GO:0006457 GO:0006950 GO:0051082	PTHR11528 PTHR11528:SF49	PF00183 PF02518	Cre09.g386750	TraesCS5A03G0647900.1	TraesCS5A02G260600	TraesCS5A02G260600.3
RAC875_rep_c112818_307	5A	TraesCS5A03G1013700.1	TraesCS5A02G428800	615216394	615212294	-	AT1G11890	(1 of 5) K08517 - vesicle transport protein SEC22 (SEC22)	GO:0006810 GO:0016021 GO:0016192	PTHR21136 PTHR21136:SF89	PF00957 PF13774	Cre12.g554700	TraesCS5A03G1013700.1	TraesCS5A02G428800	TraesCS5A02G428800.1
wsnp_Ku_c18534_27848426	6A	TraesCS6A03G0236500.1	TraesCS6A02G101600	73312043	73304320	-	AT5G64420	(1 of 3) K02331 - DNA polymerase phi [EC:2.7.7.7] (POL5, MYBBP1A)	GO:0003677 GO:0003887 GO:0005488 GO:0006351	PTHR13213 PTHR13213:SF2	PF04931	Cre01.g012350	TraesCS6A03G0236500.1	TraesCS6A02G101600	TraesCS6A02G101600.1
RAC875_c8145_1201	7D	TraesCS7D03G1195900.1	TraesCS7D02G505300	613258863	613253106	-	AT3G48670	(1 of 31) PTHR21596//PTHR21596:SF26 - RIBONUCLEASE P SUBUNIT P38 // SUBFAMILY NOT NAMED	GO:0031047	PTHR21596 PTHR21596:SF26	PF03468 PF03469 PF03470		TraesCS7D03G1195900.1	TraesCS7D02G505300	TraesCS7D02G505300.1
